# Supplementary material for: Two novel effectors of trafficking and maturation of the yeast plasma membrane H+‐ATPase
Source: Traffic. 2017 Aug 16;18(10):672–82. doi: 10.1111/tra.12503 (PMC5607100; doi:10.1111/tra.12503)
Supplement: Supplementary file 2 — Table S1 Yeast strains used in this paper. [file TRA-18-672-s001.xlsx]

## Sheet: S1
Yeast strains used in this paper (Table S1)
Strain	Mating Type	Genotype	Source
SEC24 W.T	MATa	his3∆1 leu2∆0 met15∆0 ura3∆0 pRS313 sec24 W.T::KanR ∆sec24::NatR	This study
sec24-A*	MATa	his3∆1 leu2∆0 met15∆0 ura3∆0 ∆sec24::NatR p[pRS313 sec24 A*::KanR]	This study
sec24-C*	MATa	his3∆1 leu2∆0 met15∆0 ura3∆0 ∆sec24::NatR p[pRS313 sec24 C*::KanR]	This study
YDL121C-HA	MATa	his3∆1 leu2∆0 met15∆0 ura3∆0 YDL121C-6XHA	This study
∆ydl121c	MATa	his3∆1 leu2∆0 met15∆0 ura3∆0 ∆ydl121c:KanR	This study
∆lst1	MATα	his3∆1 leu2∆0 met15∆0 ura3∆0 lys2+/lys+ can1∆::STE2pr-sp HIS5 lyp1∆::STE3pr-LEU2 ∆lst1:NatR	This study
GST-Sar1	Mat a	BL21 pGEX-2T-GST-SAR1	(Barlowe et. al, Cell, 1994)
Sec23/Sec24-HIS	Mat a	RSY620 (Schekman Lab): ; ade2-1; his3-11,15; leu2,3,-112;trp1D1;ura3-1; +LMB026 (p426GAL-SEC23 (URA3)) +LMB027 (p425-GAL1-SEC24 6xHIS (LEU2))	(Barlowe et. al, Cell, 1994)
Sec23/Lst1-HIS	Mat a	RSY620 (Schekman Lab): ; ade2-1; his3-11,15; leu2,3,-112;trp1D1;ura3-1; +LMB026 (p426GAL-SEC23 (URA3)) +LMB681 (p425-GAL1-LST1 6xHIS (LEU2))	(Shimoni et. al, JCB, 2000)
Sec13/Sec31-HIS	Mat a	RSY620 (Schekman Lab): ; ade2-1; his3-11,15; leu2,3,-112;trp1D1;ura3-1; +LMB100 (p426GAL-SEC13 (URA3)) +LMB101 (p425-GAL1-SEC31 6xHIS (LEU2))	(Barlowe et. al, Cell, 1994)
sec13 temprature sensitive(TS) (RSY2069)	MATa	his3-Δ200 leu2,3-112 trp1-Δ9 ura3-52 sec13-1	(Novick et. al Cell, 1980)
sec13-TS ∆lst1 (JCY20)	MATa	his3-Δ200 leu2,3-112 trp1-Δ9 ura3-52 sec13-1 ∆lst1::NatR	This study
sec13-TS ∆ydl121c( JCY21)	MATa	his3-Δ200 leu2,3-112 trp1-Δ9 ura3-52 sec13-1 ydl121c::HphR	This study
∆lst1 (JCY17)	MATa	ade2-101oc his3-Δ200 leu2-Δ1 lys2-801am trp1-Δ63 ura3-52 ∆lst1::NatR	This study
∆ydl121c (JCY18)	MATa	ade2-101oc his3-Δ200 leu2-Δ1 lys2-801am trp1-Δ63 ura3-52	This study
∆lst1 ∆ydl121c +pJC44: LST1-URA3 (JCY19)	MATa	lst1::NatMX exp1::HphMX +pJC44: LST1-URA3	This study
YPH500 (W.T)	MATa	ade2-101oc his3-Δ200 leu2-Δ1 lys2-801am trp1-Δ63 ura3-52	This study
NOP1- KAR2 SP GFP-Ykl077w	MATa	his3∆1 leu2∆0 met15∆0 ura3∆0 prNOP1::spKAR2-GFP-YKL077W:URA	(Yofe et. al,Nat. Methods 2016)
NOP1- KAR2 SP GFP-Ykl077w Δkex2	MATa	his3∆1 leu2∆0 met15∆0 ura3∆0 prNOP1::spKAR2-GFP-YKL077W:URA Δkex2:MET	(Yofe et. al,Nat. Methods 2016)
seamless GFP-Ykl077w	MATα	his3∆1 leu2∆0 met15∆0 ura3∆0 lys2+/lys+ can1∆::STE2pr-sp HIS5 lyp1∆::STE3pr-LEU2	(Yofe et. al,Nat. Methods 2016)
YKL077W-GFP	MATa	his3∆1 leu2∆0 met15∆0 ura3∆0 YKL077W-GFP:HIS	This study
YKL077W-GFP Δkex2	MATa	his3∆1 leu2∆0 met15∆0 ura3∆0 YKL077W-GFP:HIS Δkex2:MET	This study
Mnn9-mCherry::Nat	MATα	his3∆1 leu2∆0 met15∆0 ura3∆0 lys2+/lys+ can1∆::STE2pr-sp HIS5 lyp1∆::STE3pr-LEU2 Mnn9-mCherry::Nat	This study
Chc1-mCherry::Nat	MATα	his3∆1 leu2∆0 met15∆0 ura3∆0 lys2+/lys+ can1∆::STE2pr-sp HIS5 lyp1∆::STE3pr-LEU2 Chc1-mCherry::Nat	This study
Cop1-mCherry::Nat	MATα	his3∆1 leu2∆0 met15∆0 ura3∆0 lys2+/lys+ can1∆::STE2pr-sp HIS5 lyp1∆::STE3pr-LEU2 Cop1-mCherry::Nat	This study
Sec7-mCherry::Nat	MATα	his3∆1 leu2∆0 met15∆0 ura3∆0 lys2+/lys+ can1∆::STE2pr-sp HIS5 lyp1∆::STE3pr-LEU2 Sec7-mCherry::Nat	This study
∆ykl077w	MATa	his3∆1 leu2∆0 met15∆0 ura3∆0 ∆ykl077w:KanR	This study
KanR	MATa	his3∆1 leu2∆0 met15∆0 ura3∆KanR	This study
Pma1-GFP	MATa	his3∆1 leu2∆0 met15∆0 ura3∆ KanR Pma1-GFP:NatR	This study
Pma1-GFP ∆ydl121c	MATa	his3∆1 leu2∆0 met15∆0 ura3∆0 Pma1-GFP:NatR ∆ydl121c:KanR	This study
Pma1-GFP ∆ykl077w	MATa	his3∆1 leu2∆0 met15∆0 ura3∆0 Pma1-GFP:NatR ∆ykl077w:KanR	This study
Pma1-GFP	MATα	his3∆1 leu2∆0 met15∆0 ura3∆0 lys2+/lys+ can1∆::STE2pr-sp HIS5 lyp1∆::STE3pr-LEU2 Pma1-GFP:NatR HO:KanR	This study
Pma1-GFP ∆ykl077w	MATα	his3∆1 leu2∆0 met15∆0 ura3∆0 lys2+/lys+ can1∆::STE2pr-sp HIS5 lyp1∆::STE3pr-LEU2 Pma1-GFP:NatR HO:KanR ∆ykl077w:URA	This study
Pma1-GFP ∆mnn11	MATα	his3∆1 leu2∆0 met15∆0 ura3∆0 lys2+/lys+ can1∆::STE2pr-sp HIS5 lyp1∆::STE3pr-LEU2 Pma1-GFP:NatR ∆mnn11:KanR	This study
Pma1-GFP ∆ykl077w ∆mnn11	MATα	his3∆1 leu2∆0 met15∆0 ura3∆0 lys2+/lys+ can1∆::STE2pr-sp HIS5 lyp1∆::STE3pr-LEU2 Pma1-GFP:NatR ∆ykl077w:URA ∆mnn11:KanR	This study
