# Supplementary material for: Two novel effectors of trafficking and maturation of the yeast plasma membrane H+‐ATPase
Source: Traffic. 2017 Aug 16;18(10):672–82. doi: 10.1111/tra.12503 (PMC5607100; doi:10.1111/tra.12503)
Supplement: Supplementary file 3 — Table S2 Plasmids used in this paper. [file TRA-18-672-s008.xlsx]

## Sheet: S2
Plasmids used in this paper (Table S2)
Plasmid	Source
CEN-LST1-LEU2 (pJC06)	This study
pGP564 + clone# YGPM-3j23: segment of chrIV containing YDL121C	Jones et al. Nat Methods 2008.
pGP564 + clone# YGPM-27l21: segment of chrVIII containing LST1	Jones et al. Nat Methods 2008.
pFA6a-GFP(S65T)-HIS3MX6	Longtine et al. Yeast 1998
pFA6a-3HA-HIS3MX6	Longtine et al. Yeast 1998
pFA6a-KanMX6	Longtine et al. Yeast 1998
pFA6a-nat-MX6	Longtine et al. Yeast 1998
pFA6a-cherry-HIS3MX6	Longtine et al. Yeast 1998
pFA6a-NAT-cherry	Longtine et al. Yeast 1999
pYM12: yeGFP :: Kan	Janke et al. yeast 2004
pYM17-6HA-hphNT	Janke et al. yeast 2004
pYM25: yeGFP :: hphNT	Janke et al. yeast 2004
pCG-URA	Kitada et al. Gene 1995
pSWAT HYGΔN NOP1pr	Yofe et al. Nat Methods 2015
X-Ntag-SP NOP1pr	Yofe et al. Nat Methods 2015
