# Supplementary material for: Two novel effectors of trafficking and maturation of the yeast plasma membrane H+‐ATPase
Source: Traffic. 2017 Aug 16;18(10):672–82. doi: 10.1111/tra.12503 (PMC5607100; doi:10.1111/tra.12503)
Supplement: Supplementary file 4 — Table S3 Strains in the GFP secretome library. [file TRA-18-672-s004.xlsx]

## Sheet: S3
Secretome library (Table S3)
ORF	Gene	C' GFP tagged protein localization (Huh, 2003)
YHR096C	HXT5	0
YLR459W	GAB1	0
YPL264C	0	0
YJL134W	LCB3	0
YGL089C	MF(alpha)2	secreted
YHR143W	Dse2	secreted
YJL159W	hsp150	secreted
YHL048W	COS8	ambiguous
YCR037C	PHO87	ambiguous
YFL034W	0	ambiguous
YBR168W	PEX32	ambiguous
YLR404W	FLD1	ambiguous
YGR041W	BUD9	ambiguous,bud neck,bud
YIL140W	AXL2	ambiguous,bud neck,cell periphery,vacuole,bud
YHR142W	CHS7	ambiguous,bud neck,cytoplasm,vacuole,bud
YOR008C	SLG1	ambiguous,bud neck,cytoplasm,vacuole,bud
YDR093W	DNF2	ambiguous,cell periphery,bud
YLR414C	PUN1	ambiguous,cytoplasm,cell periphery,bud
YEL042W	GDA1	ambiguous,Golgi
YLR084C	RAX2	bud neck,cell periphery
YER118C	SHO1	bud neck,cytoplasm,cell periphery
YNL087W	TCB2	cell periphery
YGR281W	YOR1	cell periphery
YLR413W	0	cell periphery
YMR266W	RSN1	cell periphery
YBR086C	IST2	cell periphery
YGR138C	TPO2	cell periphery
YNL194C	0	cell periphery
YNL142W	MEP2	cell periphery
YIL121W	QDR2	cell periphery
YPR138C	MEP3	cell periphery
YNR056C	BIO5	cell periphery
YER145C	FTR1	cell periphery
YDR039C	ENA2	cell periphery
YOR086C	TCB1	cell periphery
YNR055C	HOL1	cell periphery
YGR121C	MEP1	cell periphery
YOR104W	PIN2	cell periphery
YNL283C	WSC2	cell periphery
YBR043C	QDR3	cell periphery
YOR161C	PNS1	cell periphery
YGL139W	FLC3	cell periphery
YKR100C	SKG1	cell periphery,bud
YBL042C	FUI1	cell periphery,bud
YBR069C	TAT1	cell periphery,bud
YGR065C	VHT1	cell periphery,bud
YPR124W	CTR1	cell periphery,bud
YBR054W	YRO2	cell periphery,bud
YGL077C	HNM1	cell periphery,bud
YOL019W	0	cell periphery,vacuole
YDR345C	HXT3	cell periphery,vacuole
YML116W	ATR1	cell periphery,vacuole
YPL265W	DIP5	cell periphery,vacuole
YMR011W	HXT2	cell periphery,vacuole
YLR237W	THI7	cell periphery,vacuole
YKR093W	PTR2	cell periphery,vacuole
YDR497C	ITR1	cell periphery,vacuole
YCR024C-A	PMP1	cell periphery,vacuole
YNL065W	AQR1	cell periphery,vacuole
YEL017C-A	PMP2	cell periphery,vacuole
YOL020W	TAT2	cell periphery,vacuole
YLL043W	FPS1	cell periphery,vacuole
YDR100W	TVP15	early Golgi
YIL048W	NEO1	early Golgi
YKL004W	AUR1	early Golgi
YML038C	YMD8	early Golgi
YBL102W	SFT2	early Golgi
YAL026C	DRS2	early Golgi,late Golgi
YOL137W	BSC6	early Golgi,late Golgi
YMR171C	EAR1	endosome
YDR456W	NHX1	endosome
YLR360W	VPS38	endosome
YIL173W	VTH1	endosome
YPR079W	MRL1	endosome
YDR508C	GNP1	ER,cell periphery
YDR233C	RTN1	ER,cell periphery
YMR058W	FET3	ER,cell periphery,bud
YGR191W	HIP1	ER,cell periphery,vacuole,bud
YDR349C	YPS7	ER,cytoplasm
YJR015W	0	ER,cytoplasm
YMR122W-A	0	ER,cytoplasm
YKL212W	SAC1	ER,vacuole
YHR026W	VMA16	ER,vacuole
YGR060W	ERG25	ER,vacuole
YJL097W	PHS1	ER,vacuole
YGL054C	ERV14	ER,vacuole
YJR073C	OPI3	ER,vacuole
YBR036C	CSG2	ER,vacuole
YJR031C	GEA1	Golgi
YKL063C	0	Golgi
YCR043C	0	Golgi
YBR015C	MNN2	Golgi
YJR075W	HOC1	Golgi
YEL036C	ANP1	Golgi
YJL183W	MNN11	Golgi
YER113C	TMN3	Golgi,early Golgi
YDR264C	AKR1	Golgi,early Golgi
YPL246C	RBD2	Golgi,early Golgi
YNL044W	YIP3	Golgi,early Golgi
YJL207C	LAA1	late Golgi
YCR094W	CDC50	late Golgi
YHL017W	0	late Golgi
YMR071C	TVP18	late Golgi
YBR041W	FAT1	lipid particle
YKR089C	TGL4	lipid particle
YOR081C	TGL5	lipid particle
YDR275W	BSC2	lipid particle
YMR148W	OSW5	lipid particle
YOL048C	RRT8	lipid particle
YBR042C	CST26	lipid particle
YCL005W	LDB16	lipid particle
YOR246C	ENV9	lipid particle
YMR119W	ASI1	nuclear periphery
YGL247W	BRR6	nuclear periphery
YEL017W	GTT3	nuclear periphery
YML034W	SRC1	nuclear periphery
YJL039C	NUP192	nuclear periphery
YDR458C	HEH2	nuclear periphery
YNL158W	PGA1	nuclear periphery
YMR129W	POM152	nuclear periphery
YML075C	HMG1	nuclear periphery
YLR450W	HMG2	nuclear periphery
YAL009W	SPO7	nucleus
YDR329C	PEX3	peroxisome
YPR128C	ANT1	peroxisome
YMR026C	PEX12	peroxisome
YLR191W	PEX13	peroxisome
YPR149W	NCE102	punctate composite
YJL178C	ATG27	punctate composite
YAL055W	PEX22	punctate composite
YNL130C	CPT1	punctate composite
YGL203C	KEX1	punctate composite
YGL200C	EMP24	punctate composite
YCL001W	RER1	punctate composite
YOR165W	SEY1	punctate composite
YDL222C	FMP45	punctate composite
YOL047C	0	punctate composite
YHR004C	NEM1	punctate composite
YDR270W	CCC2	punctate composite
YMR253C	0	punctate composite,early Golgi
YDR084C	TVP23	punctate composite,early Golgi,late Golgi
YBL017C	PEP1	punctate composite,endosome
YKR088C	TVP38	punctate composite,endosome,early Golgi,late Golgi
YDR367W	KEI1	punctate composite,Golgi,early Golgi
YLR250W	SSP120	punctate composite,Golgi,early Golgi
YGL225W	VRG4	punctate composite,Golgi,early Golgi
YDR525W-A	SNA2	punctate composite,vacuolar membrane,lipid particle
YDR105C	TMS1	vacuolar membrane
YOL129W	VPS68	vacuolar membrane
YPL162C	0	vacuolar membrane
YLR001C	0	vacuolar membrane
YDL123W	SNA4	vacuolar membrane
YDR135C	YCF1	vacuolar membrane
YGL006W	PMC1	vacuolar membrane
YLL048C	YBT1	vacuolar membrane
YPL006W	NCR1	vacuolar membrane
YOL060C	MAM3	vacuolar membrane
YFL041W	FET5	vacuolar membrane
YOR270C	VPH1	vacuolar membrane
YIL047C	SYG1	vacuolar membrane
YBR207W	FTH1	vacuolar membrane
YGR106C	VOA1	vacuolar membrane
YDL054C	MCH1	vacuolar membrane
YML018C	0	vacuolar membrane
YMR243C	ZRC1	vacuolar membrane
YLL015W	BPT1	vacuolar membrane
YAR002C-A	ERP1	vacuolar membrane
YBR241C	0	vacuolar membrane
YOR316C	COT1	vacuolar membrane
YNR067C	DSE4	vacuole
YNL176C	TDA7	vacuole
YBR139W	0	vacuole
YNL066W	SUN4	vacuole
YDR481C	PHO8	vacuole
YIL067C	0	vacuole
YFL062W	COS4	vacuole
YJL158C	CIS3	vacuole
YCR069W	CPR4	vacuole
YDL046W	NPC2	vacuole
YBR092C	PHO3	vacuole
YKL077W	0	vacuole
YNL058C	0	vacuole
YPL163C	SVS1	vacuole
YIL158W	AIM20	vacuole
YPL053C	KTR6	vacuole
YNR028W	CPR8	vacuole
YBR205W	KTR3	vacuole
YDR483W	KRE2	vacuole
YBR162C	TOS1	vacuole
YMR305C	SCW10	vacuole
YDL010W	GRX6	vacuole
YIL005W	EPS1	vacuole
YIL117C	PRM5	vacuole
YIL015W	BAR1	vacuole
YGR105W	VMA21	vacuole
YJL079C	PRY1	vacuole
YJL151C	SNA3	vacuole
YDR281C	PHM6	vacuole
YGR014W	MSB2	vacuole
YKL209C	STE6	vacuole
YER001W	MNN1	vacuole
YLL051C	FRE6	vacuole
YHL036W	MUP3	vacuole
YJR161C	COS5	vacuole
YMR221C	0	vacuole
YNR061C	0	vacuole
YDR046C	BAP3	vacuole
YFL026W	STE2	vacuole
YEL065W	SIT1	vacuole
YJR054W	0	vacuole
YPL057C	SUR1	vacuole
YNL336W	COS1	vacuole
YBR187W	GDT1	vacuole
YNL217W	0	vacuole
YBR199W	KTR4	vacuole
YHR132C	ECM14	vacuole
YNL326C	PFA3	vacuole
YMR297W	PRC1	vacuole
YGR125W	0	vacuole
YLR286C	CTS1	vacuole
YAR071W	PHO11	vacuole
YHR202W	0	vacuole
YHL028W	WSC4	vacuole
YLR083C	EMP70	vacuole
YOL154W	ZPS1	vacuole
YOL011W	PLB3	vacuole
YHL040C	ARN1	vacuole,endosome
YML115C	VAN1	vacuole,Golgi
YGL167C	PMR1	ER
YGR089W	NNF2	ER
YPL207W	TYW1	ER
YML059C	NTE1	ER
YLL031C	GPI13	ER
YEL043W	0	ER
YDR307W	0	ER
YDR294C	DPL1	ER
YLR023C	IZH3	ER
YMR015C	ERG5	ER
YDR434W	GPI17	ER
YML128C	MSC1	ER
YLR034C	SMF3	ER
YNL181W	0	ER
YER083C	GET2	ER
YJR013W	GPI14	ER
YFR041C	ERJ5	ER
YLR064W	PER33	ER
YDR056C	0	ER
YMR134W	0	ER
YDR302W	GPI11	ER
YGL231C	EMC4	ER
YBR106W	PHO88	ER
YML055W	SPC2	ER
YNL149C	PGA2	ER
YLR050C	0	ER
YPR063C	0	ER
YDL121C	0	ER
YIL027C	EMC5	ER
YMR123W	PKR1	ER
YER053C-A	0	ER
YML101C	CUE4	ER
YIL030C	SSM4	ER
YEL031W	SPF1	ER
YDL095W	PMT1	ER
YNR013C	PHO91	ER
YJL062W	LAS21	ER
YBL011W	SCT1	ER
YCR017C	CWH43	ER
YNL125C	ESBP6	ER
YFL004W	VTC2	ER
YHR039C	MSC7	ER
YGL084C	GUP1	ER
YHR045W	0	ER
YLL061W	MMP1	ER
YKL146W	AVT3	ER
YAL023C	PMT2	ER
YBR132C	AGP2	ER
YHR042W	NCP1	ER
YJR143C	PMT4	ER
YKR067W	GPT2	ER
YNR030W	ALG12	ER
YCR048W	ARE1	ER
YGR157W	CHO2	ER
YPL274W	SAM3	ER
YGL186C	TPN1	ER
YLR088W	GAA1	ER
YGR260W	TNA1	ER
YGL055W	OLE1	ER
YBR283C	SSH1	ER
YJL192C	SOP4	ER
YDL018C	ERP3	ER
YIL088C	AVT7	ER
YGL255W	ZRT1	ER
YBR159W	IFA38	ER
YEL002C	WBP1	ER
YCR034W	FEN1	ER
YDR492W	IZH1	ER
YEL001C	IRC22	ER
YMR149W	SWP1	ER
YNL323W	LEM3	ER
YBR265W	TSC10	ER
YKL154W	SRP102	ER
YBR110W	ALG1	ER
YDL128W	VCX1	ER
YOR311C	DGK1	ER
YPL227C	ALG5	ER
YGL012W	ERG4	ER
YDL015C	TSC13	ER
YPR028W	YOP1	ER
YBR287W	0	ER
YLR130C	ZRT2	ER
YLR372W	SUR4	ER
YDR331W	GPI8	ER
YML125C	PGA3	ER
YER100W	UBC6	ER
YIL090W	ICE2	ER
YJL196C	ELO1	ER
YGL020C	GET1	ER
YJL002C	OST1	ER
YDL052C	SLC1	ER
YLR056W	ERG3	ER
YDR297W	SUR2	ER
YPL076W	GPI2	ER
YLR350W	ORM2	ER
YKL065C	YET1	ER
YPR114W	0	ER
YDL072C	YET3	ER
YJR010C-A	SPC1	ER
YML012W	ERV25	ER
YOR016C	ERP4	ER
YBR058C-A	TSC3	ER
YHR110W	ERP5	ER
YDL232W	OST4	ER
YDL212W	SHR3	ER
YBR171W	SEC66	ER
YIL016W	SNL1	ER
YER072W	VTC1	ER
YIL043C	CBR1	ER
YGR036C	CAX4	ER
YDR437W	GPI19	ER
YOR291W	YPK9	ER
YDR410C	STE14	ER
YLL014W	EMC6	ER
YNR039C	ZRG17	ER
YOL013C	HRD1	ER
YDR205W	MSC2	ER
YGR175C	ERG1	ER
YBL040C	ERD2	ER
YML067C	ERV41	ER
YGR284C	ERV29	ER
YCR044C	PER1	ER
YAL007C	ERP2	ER
YGR038W	ORM1	ER
YNL219C	ALG9	ER
YGR263C	SAY1	ER
YCL025C	AGP1	ER
YEL027W	VMA3	ER
YPR071W	0	ER
YPR091C	NVJ2	ER
YHR036W	BRL1	ER
YDL193W	NUS1	ER
YAL058W	CNE1	ER
YJL091C	GWT1	ER
YNL146W	0	ER
YDL204W	RTN2	ER
YNL156C	NSG2	ER
YLL023C	POM33	ER
YIL124W	AYR1	ER
YPR003C	0	ER
YCL052C	PBN1	ER
YML048W	GSF2	ER
YHR101C	BIG1	ER
YLL052C	AQY2	ER
YPL234C	VMA11	ER
