# Supplementary material for: Two novel effectors of trafficking and maturation of the yeast plasma membrane H+‐ATPase
Source: Traffic. 2017 Aug 16;18(10):672–82. doi: 10.1111/tra.12503 (PMC5607100; doi:10.1111/tra.12503)
Supplement: Supplementary file 5 — Table S4 YDL121C synthetic lethal interactions. Five most consistent Δydl121c synthetic lethal interactors from a whole‐genome synthetic lethality screen. The first 2 are LST1, the SEC24 homolog with a specific role in Pma1 ER‐to‐Golgi traffic and BRP1 a gene located in the upstream region of PMA1 whose deletion creates a hypomorphic allele of PMA1. [file TRA-18-672-s005.xlsx]

## Sheet: S4
YDL121C synthetic lethal interactions (Table S4)
Deleted Gene	Protein name	Description
YHR098C	Lst1	Component of the Sec23p-Sfb3p heterodimer of the COPII vesicle coat
YGL007W	Brp1 (Pma1 hypomorph)	Dubious ORF located in the upstream region of PMA1; deletion leads to downregulation of PMA1
YMR309C	Nip1	eIF3c subunit of the eukaryotic translation initiation factor 3 (eIF3)
YLR067C	Pet309	Specific translational activator for the COX1 mRNA
YHR147C	MrpL6	Mitochondrial ribosomal protein of the large subunit
